# Supplementary material for: Prognostic model construction and validation of esophageal cancer cellular senescence-related genes and correlation with immune infiltration
Source: Front Surg. 2023 Jan 25;10:1090700. doi: 10.3389/fsurg.2023.1090700 (PMC9905418; doi:10.3389/fsurg.2023.1090700)
Supplement: Supplementary file 1 [file Table1.xlsx]

## Sheet: Sheet1
Gene ID
EZH2
ZBTB12
BUB3
NUP62
H4C5
IL7
H2BC5
PCMT1
PEX5
MAPK7
H3C15
ABI3
MIR29C
H3C13
ARRDC4
INHBA
ID1
RPS6KA1
MAPT
GCA
NRF1
GCLM
NR3C1
XRCC6
ARG2
CYR61
AGO1
MORC3
AKT3
CIDECP1
HCST
BATF2
HBG1
ATF7IP
POU1F1
44260
UBE4B
BAG3
CITED2
CDK2AP1
SRSF1
H4C11
HSP90AA1
ETS1
TGFB1I1
CDKN2D
ZFP36
TNFAIP3
UGT2B15
SMG1
H2AB1
AFF4
SP1
LEO1
CTGF
PSMD14
OASL
JMJD7
ISG15
ZMPSTE24
TNRC6B
ISG20
ARNTL
CCND3
ID2
SMAD4
FAM234B
CD163L1
CD44
AOPEP
SORBS2
ATG12
H3C14
ANXA3
BRAP
SIK1
SPI1
H2BU1
MAD2L1
PLXNA3
KIR2DL4
DUSP3
HBA1
SLC25A45
APOL1
COX7A1
PIM1
AC073283.2
MED1
RAE1
GSK3A
WWP1
IFI27
STK32C
HTATIP2
NDUFC1
SUN1
LAMP2
TERF2IP
PLA2R1
CEBPA
MRE11
DLL3
HK3
BLCAP
PRELP
IL6
RSPO3
RBM14
SMARCB1
P3H1
MECP2
ADIPOR2
ITPKB
PIK3C3
IL33
TERF2
SNRPA
NDRG1
ABCA8
HDAC4
CXCL8
CCNE2
LINC02154
NCOR2
H1-4
GPR155
H1-2
RUVBL2
RAPGEF4
ING2
LEP
ANAPC16
TOP2A
RPA1
H2BC11
VASH1
IFNG
NOX4
PIK3CB
ERCC1
DIO2
KRAS
CTC1
ESM1
PLOD1
MYC
MIR188
ALOX15P1
SOD3
S100A11
TFAP4
MIR17
ATR
HMGA1
PDCD4
ANAPC15
SPRTN
HTT
SLC30A10
DHCR24
VCP
FGFR1
RELA
TPP2
AGO4
AURKA
SLC39A2
TRIM28
TWIST1
PEA15
ZNHIT1
SLC16A3
CDHR4
PTGES3
WRN
TECR
AKT1
MAP1LC3B
APOC3
FOXO4
HMGA2
RFPL4A
H1-5
UBB
AL162581.1
ERCC8
AR
HSPB2
LIMK1
PIAS4
NEURL3
KDM4A
NFKB2
SOD2
CATSPERG
CLDN1
CALR
CDKN2C
S100A4
KDM5B
CXCL1
TNFRSF18
B4GALT7
SOX5
RPS27A
TRAP1
PPM1B
MATK
MCRS1
SLC13A3
NOG
GAPDH
CDKN1C
PNPT1
ECRG4
YAP1
MOV10
USF2
BRCA2
MPEG1
WFDC1
RAI14
ATG14
SERPING1
RHOB
SLC4A4
ZNF628
APOL3
CCND2
FCGR2A
PCGF2
IGF1
MAP3K5
PRPF19
AC022413.2
BTN1A1
LRP2
ATG16L1
DCLK1
BLVRA
PDPK1
PDGFB
SIX1
TACC3
CCDC85B
CSNK1E
FKBP8
S100A6
GH1
NCSTN
IFIT1
HDAC1
C18orf32
WDYHV1
EIF5A2
HESX1
ETS2
DGAT1
HMGB2
ESR1
CBX7
HSPA1A
KLC1
ATG3
GRK6
HIRA
H4C3
POLA1
APP
APEX1
GABBR2
B2M
ASPH
MAPK12
CBX4
HIF1A
AGPAT2
AC022211.3
IPCEF1
IGF1R
SENP7
SIM2
TES
SPP1
HOXC4
SIN3B
MRPS24
TERT
MAPK14
BGLAP
CNR1
HPS5
EFEMP1
E2F1
KDM6B
HSD17B2
MMP14
TAF6
GABARAP
DGCR8
H1-1
CCDC34
H2AX
HAUS5
H2AZ2
CHPF2
MOB3A
NINJ1
CSNK2A1
ERCC5
GRB2
TNFSF15
GUK1
UQCRC1
KMT2A
STK40
MME
PAM
GMFG
MAMDC4
ITGB4
SMPD1
AC139530.1
PHC2
RABGGTA
MRPS31P4
MMP9
H3C12
CXCL2
BCL2
HNRNPA1
RPS6KA6
ERRFI1
PTCHD4
BCL2L12
ZNF354A
TRA2B
IL1B
VTN
GATA4
MT1F
AIFM1
RSL1D1
PIK3C2A
DDA1
G6PD
ACD
EHMT1
MSN
H3-3A
BTG3
TSPAN13
EGR1
NKIRAS1
WDR34
ME1
RBL1
TOP3B
ICAM1
BCL2L2
PRDX1
CAVIN1
H4C12
IL2
UBE2S
MVK
XAF1
EGFR
TOP1
BRCA1
PTPN11
COL1A1
ZNF148
SRC
CTSS
MIR21
CDC27
H2BC13
C2orf42
H2AC18
PARP1
SMC5
ANAPC5
RGL2
C7
LAPTM5
EP300
RPS6KA3
CDK1
RNASEL
SRSF2
PPARGC1A
H1-3
STAT3
APOD
PSMB5
RAF1
PDP2
SNCG
GTF2H2
MAPK10
GMPR
C4A
ZNF277
HIC1
CEBPB
H2AC14
MYLK
UBA52
WNT1
WT1
PTGS2
RAD51
CCDC59
CHMP5
ERCC6
TBX3
DDIT3
MAP2K6
MIR34A
H2BC15
CBX2
HELLS
COL17A1
DYNLT3
ALDH1A3
AC147067.1
PRKDC
UCHL1
SHC1
BRAF
HIVEP1
IGSF3
MIR146A
POLD1
TMEM59
ALOX15B
RECQL4
PCK1
MLKL
MAP2K3
H2AC20
ADAMTS5
YWHAZ
ME2
KCNJ12
VENTX
TMSB4X
SMAD3
LMNB1
NOL3
GPN3
SPIDR
H2BC21
MINK1
CLTB
IRS2
OPA1
RBBP4
NFE2L2
SMARCA4
H2AC7
COL10A1
CISD2
BRD7
AC068946.1
SOCS2
JAK2
AGT
TERC
IRF1
HBG2
RTEL1
SIN3A
H2BS1
PCNA
THBS1
STAT5B
BDNF
MIR590
AGO3
CREB1
TFDP2
SRF
LINC02158
H2AJ
H3C8
HBS1L
MIR24-2
PRKCD
RBM10
BLK
CDC42
TOP2B
CD82
NDUFA12
DNAJA3
POFUT2
ITGAM
ELN
IGFBP1
TCF3
UBE2E1
IGFBP5
CABIN1
PML
IKBKB
GDF11
CDC25B
MAPK3
TP53
MAGEB6
GPNMB
AL592148.3
S100B
P4HA2
STX3
LMNA
MXD1
CDKN2AIP
AL049840.5
DDB2
H3C3
LGALS9
MAP3K7
OTX2
CCL3
H2AC19
TNRC6C
VAT1
SOCS1
HBP1
TFDP1
CCNE1
PPM1D
MAP4K4
HRAS
FOXO3
ERBB2
UBTD1
IGFBP4
ZNF490
GCLC
ZFYVE1
FILIP1L
HSPA9
DHRS7
EPHA3
APLP1
NFKB1
MAP2K1
MAGEA2
SMURF2
RNF111
DHX9
TXN
CAT
IVNS1ABP
AL136295.5
PDCD10
ATG5
HSPD1
COL1A2
WNT16
TAF13
CDKN2A
GSTP1
PDIK1L
SLC39A4
H1-0
TNRC6A
TAC3
CDK4
RAD50
CHEK1
ADCY5
SELENOH
THAP6
TRIM35
XRCC5
KSR2
FBXO31
SSTR3
RUNDC1
JUND
NRG1
AKR1B1
CDK7
FZR1
TSPYL5
AL133243.3
H4C1
MAGEA2B
MT-CO1
H4C6
RAD21
PCSK6
CLIC4
CDC16
H2BC1
NME2
PDGFRA
EEF2
TM4SF1-AS1
ADCK5
RBX1
ITSN2
CZIB
SRSF7
UCP2
DLEU2L
DUSP6
MAP2K2
NFKBIA
PMVK
MAPK8
AMBRA1
RB1
FOXO1
RING1
PPP2R5B
HJURP
UFM1
POU5F1
ITPK1
SYK
NANOG
SIRT7
GPX4
STAT1
BCL6
ITGB1BP2
PPARA
MT1E
GLB1
H4-16
MAP1LC3C
BLM
RPS6KA2
BMI1
IGFBP7
SLC39A3
H2AZ1
H2AC8
STUB1
IL2RG
NRM
NDN
ADPGK
F3
CDK18
PLK2
PAPPA
NUDT1
CENPA
LEPR
BACE1
VEGFA
PYCR1
SGK1
SNHG3
CCN2
CLIP1
SNCA
MAP3K3
USP1
GKN1
TPRG1L
MIF
ASF1A
NEK1
PURPL
CACNA1A
MMP3
NR2E1
UBE2C
H4C8
H2BC4
FCGR2B
TNIK
MAPKAPK2
COQ7
E2F3
SLC23A3
H2BC10
H3-4
DEK
UCP1
UBE2D1
HMGB1
H3C11
MCL1
SLC9A7
EHF
ALDH3A2
NUAK1
IGFBP3
KANTR
ATG7
ING1
GSK3B
CRYZL1
TMEM30A
TRNAU1AP
CREG1
PTK2B
BUB1B
IRF7
DPY30
C3
SUMO1
FGF23
UBC
TPR
HNRNPM
LCAT
RICTOR
INSR
ARPC1B
PROX1
PTTG1
NT5C
TRPM8
H4C4
CHEK2
C1QA
H4C14
PRMT6
H2BC17
GABARAPL1
HEPACAM
SIRT6
ZNF2
ELMOD1
RNF103
ATF2
SST
EPOR
MIR20B
BLOC1S3
NCOR1
SENP2
EPS8
MIR29B2
NGFR
GHRHR
UBE2I
H4C2
CCNA2
H3C10
MXD4
ALG6
CPEB1
MNT
MIR543
H3C6
PBRM1
PIN1
NBN
WDR78
JCAD
LATS1
BMP2
HSPA1B
SRPX2
BSCL2
KCNA3
PIK3CA
NTN4
GRN
HDAC3
MXI1
MTOR
ARHGAP1
CCND1
FOS
THAP7
STAT5A
ENDOG
PRKCH
TSPAN12
PTPN1
TP73
H3C4
JCHAIN
CAV1
STK38L
GSN
SPIN1
TAP1
CRYAB
CDK6
GHR
FLT1
EFCAB14
ERCC3
IGFBP2
EGF
IL6R
AC074387.1
CCNA1
HAUS4
NSMCE2
MORF4
WDR63
MLH1
ERCC2
EEF1A1
PPARG
RND3
IL3
INS
CREBBP
H2AC4
CLOCK
ACADVL
RNF213
H2BC3
AGTR1
VIM
MAPK9
SLC13A1
TRAPPC12
IL7R
RET
OVGP1
ZKSCAN3
GABARAPL2
THOC6
CTF1
H3-3B
IL1A
ERCC4
ERF
CGAS
ZBTB7A
YPEL3
DBN1
EEFSEC
PDK1
RAB5B
TBP
MIR10A
DHPS
BAX
TRIM52-AS1
GSTA4
ULK3
ATG10
PRKCA
MAP2K7
COL3A1
KAT6A
HMGN2
ZNF674
TMEM87B
PITPNA-AS1
YBX1
PCIF1
APOE
ZNF564
GBP2
IGFBP6
MAP1LC3A
APTX
TMCO6
SQSTM1
TNFSF13
H2BC6
MAPK1
ANAPC4
MARCHF5
MLST8
NEK4
GSR
RAB13
ARL6IP4
ULK1
MAPKAPK5
SRPX
PTEN
HNRNPR
PDGFRB
PDZD2
AL390719.1
AAK1
PHC3
LIMA1
ATG4A
AC114490.1
H3C2
ABL1
HDAC2
SENP1
PLCG2
LITAF
H4C9
CDKN2B
ZMAT3
TP53BP1
BAK1
SNAI1
TXNIP
ROMO1
DDX58
PTK2
DUSP16
PHC1
POT1
ATF3
TNFSF13B
TRPV1
CDC23
VAMP8
MAST1
HERC5
SOD1
IL6ST
HSPA5
HSPA8
LGALS3
ATG13
MIR22
SOX2
SERPINB2
EIF2S2
CETP
A2M
TBX2
H3C7
NPC2
LYZ
IFNB1
SFPQ
RBBP7
FXR1
CYP1B1
NADK
OPTN
H4C15
TMEM159
SPARC
BMPR1A
LAMP1
TERF1
UCP3
H2BC9
HOXB7
WNT2
SFN
SLC16A7
TLR3
MAP3K6
HTRA2
CDKN1B
SLC39A1
TGFB1
DLX2
ANAPC1
ZDHHC12
MIR217
ANP32B
CTNNB1
ANAPC11
MIR24-1
MDM2
RB1CC1
CDKN1A
FAS
SIRT1
PIK3R1
PLK3
BHLHE40
AC115284.2
H2AFX
NFE2L1
RNF2
RPL7A
SIRT3
GBX2
RBP2
PLA2G4C
C14orf93
CXCL14
PON1
AL512306.2
GFAP
RGN
C1QB
EMD
MAGOH
GSTA1
PLAT
IL32
H3C1
NOTCH3
PSTPIP2
PIK3CG
FN1
PLAU
FASTK
SMC6
RRAS
MAP4K1
TINF2
PEX19
CTNNAL1
RAD52
H2BC8
IL24
GOT1
IRF3
SDHC
GBE1
FEN1
PSMD11
TNFRSF10C
MAP2K4
PROP1
CDK2
SCOC
FOXD4L1
SAMD9L
BIRC3
CKB
ID4
SLCO2B1
MAP4K3-DT
TFAP2A
C1QC
SCMH1
SLC16A14
CBX8
TNFAIP2
MAX
TNF
LIMS1
FH
NEK6
MDM4
POLG
R3HCC1L
KIAA1671
ATM
UBN1
LRP10
IFI16
E2F2
HLA-G
DGKA
PATZ1
PKM
MAPK11
H4C13
MYD88
MSRA
SERPINE1
CBX6
PMAIP1
GPX1
FBXO5
IRS1
SMCO3
RASSF3
SPOP
MDH1
ZMIZ1
TYK2
SUPT5H
CLU
RAC1
IRF5
VWF
SOS1
EHMT2
SARAF
KL
NPM1
RASA3
FOXM1
GHRH
AKT1S1
MAPKAPK3
RBL2
HSPA2
PAK4
GNS
UVRAG
NGF
PAWR
ANAPC10
SLC10A3
STK11
XPA
TP63
KAT5
FGF21
KIAA1524
ATP5O
EEF1E1
GNG11
MAGOHB
ADGRF2
OR7E122P
ZNFX1
AXL
GSS
ANAPC7
H2BC14
RUNX1
TAF1
RAB31
HSF1
IFIT2
GFY
EWSR1
TMEM217
PSEN1
PMCH
AL441992.2
PDLIM1
SRSF4
MMP1
MGST1
MIR3606
PIK3R5
H2AC6
CDC26
CCDC174
PPP1CA
POLB
CSNK1A1
PDHA1
IGF2
ANXA5
EED
EP400
BECN1
JUN
H2BC7
TOLLIP
TPCN2
FAM214B
SUZ12
TMED10
ANAPC2
PEBP1
ACLY
DERL1
SH3GLB1
H2BC12
SREBF1
